# Supplementary material for: Functional Characterization of Flavanone 3-Hydroxylase (F3H) and Its Role in Anthocyanin and Flavonoid Biosynthesis in Mulberry
Source: Molecules. 2022 May 23;27(10):3341. doi: 10.3390/molecules27103341 (PMC9144561; doi:10.3390/molecules27103341)
Supplement: Supplementary file 1 [file molecules-27-03341-s001.zip]

Archive with 1 entries (1 files):
- molecules-1688747-supplementary.pdf
